# Supplementary material for: Prenatal Exposure to Cigarette Smoke and Anogenital Distance at 4 Years in the INMA-Asturias Cohort
Source: Int J Environ Res Public Health. 2021 Apr 29;18(9):4774. doi: 10.3390/ijerph18094774 (PMC8124891; doi:10.3390/ijerph18094774)
Supplement: Supplementary file 1 [file ijerph-18-04774-s001.zip]

Archive with 1 entries (1 files):
- ijerph-1200637-supplementary.pdf
